# Supplementary material for: Improved Genetic Characterization of Hypercholesterolemia in Latvian Patients with Familial Hypercholesterolemia: A Combined Monogenic and Polygenic Approach Using Whole-Genome Sequencing
Source: Int J Mol Sci. 2024 Dec 16;25(24):13466. doi: 10.3390/ijms252413466 (PMC11677843; doi:10.3390/ijms252413466)
Supplement: Supplementary file 1 [file ijms-25-13466-s001.zip]

Archive with 1 entries (1 files):
- ijms-3363591-supplementary.pdf
